# Supplementary material for: Online and Face-to-Face Mat Pilates Training for Long COVID-19 Patients: A Randomized Controlled Trial on Health Outcomes
Source: Int J Environ Res Public Health. 2024 Oct 19;21(10):1385. doi: 10.3390/ijerph21101385 (PMC11506963; doi:10.3390/ijerph21101385)
Supplement: Supplementary file 1 [file ijerph-21-01385-s001.zip]

Archive with 1 entries (1 files):
- ijerph-3253346-supplementary.pdf
